# Supplementary material for: CircASPH Promotes Hepatocellular Carcinoma Progression Through Methylation and Expression of HAO2
Source: Front Oncol. 2022 Jun 20;12:911715. doi: 10.3389/fonc.2022.911715 (PMC9252593; doi:10.3389/fonc.2022.911715)
Supplement: Supplementary file 1 [file DataSheet_1.xlsx]

## Sheet: fig1
	gene	samples	n1	n2	n3	n4	n5	n6	n7	n8	n9	n10	n11	n12	n13	n14	n15	n16	n17	n18	n19	n20
	gap	ct	15.8986	16.3125	15.9048	16.0671	16.114	16.3098	15.9993	15.9677	16.527	16.3856	16.3615	17.1025	16.3491	16.565	16.4115	16.2743	17.0057	16.262	16.4752	16.3237
		ct	15.7245	16.2432	15.8701	16.2458	16.4814	16.4259	16.3588	16.6102	16.5593	16.0754	16.5523	16.1487	16.4569	16.532	16.0634	16.4627	16.0642	16.3684	16.4426	15.98
		ct mean	15.8115	16.2778	15.8874	16.1564	16.2977	16.3678	16.179	16.2889	16.5431	16.2305	16.4569	16.6256	16.403	16.5485	16.2374	16.3685	16.535	16.3152	16.4589	16.1518
	circ	ct	23.658	22.1259	22.1256	23.256	22.1479	24.2255	24.337	22.3658	23.1143	24.1146	22.3126	24.1145	24.6952	24.1146	24.1451	22.1415	25.337	22.3665	23.3685	23.226
		ct	23.5478	26.4884	29.6639	24.3697	30.0471	23.0991	20.7307	26.0949	24.2757	21.8055	32.1015	27.4179	25.0787	27.1413	24.5252	27.0861	23.2635	27.5958	25.2223	24.4745
		ct mean	23.6029	24.3072	25.8947	23.8129	26.0975	23.6623	22.5338	24.2304	23.695	22.9601	27.207	25.7662	24.8869	25.6279	24.3351	24.6138	24.3002	24.9812	24.2954	23.8502
		Δct	7.79134	8.02933	10.0073	7.65641	9.79982	7.29443	6.35479	7.94141	7.15191	6.72953	10.7501	9.14063	8.48396	9.07946	8.09771	8.24533	7.76527	8.66593	7.83656	7.69837
		ΔΔct	0	0.237988	2.21596	-0.134931	2.00848	-0.496906	-1.43655	0.15007	-0.639427	-1.06181	2.95879	1.34929	0.692625	1.28812	0.30637	0.453994	-0.0260734	0.87459	0.045226	-0.0929651
		2^-ΔΔct	1	0.847927	0.215244	1.09804	0.248535	1.41118	2.70673	0.901207	1.55771	2.08755	0.128622	0.392484	0.618727	0.409484	0.808674	0.730019	1.01824	0.545409	0.969138	1.06656
		samples	p1	p2	p3	p4	p5	p6	p7	p8	p9	p10	p11	p12	p13	p14	p15	p16	p17	p18	p19	p20
	gap	ct	16.394	16.0946	16.4484	16.5628	16.6423	16.2195	15.9667	16.1188	15.3548	15.5131	15.1487	15.5303	15.4501	15.7552	15.9093	15.0156	15.393	15.3137	15.6155	15.7679
		ct	16.1387	16.1139	16.1626	16.3597	16.5277	16.5607	16.163	16.6805	15.6492	15.7768	15.5189	15.9613	15.6797	15.4222	15.7444	15.3818	15.8193	15.5408	15.2862	15.6048
		ct mean	16.2664	16.1042	16.3055	16.4612	16.585	16.3901	16.0649	16.3997	15.502	15.6449	15.3338	15.7458	15.5649	15.5887	15.8269	15.1987	15.6062	15.4272	15.4508	15.6864
	circ	ct	25.1246	22.3651	23.6637	25.337	22.857	24.1147	24.1148	24.1146	23.1146	23.1146	24.9988	24.6599	23.1699	22.3667	24.8857	23.1148	24.5548	24.5434	22.1749	22.3259
		ct	20.3548	26.593	23.3096	19.2334	28.4736	21.2165	19.7343	21.2643	21.6164	21.9913	17.4318	18.4781	21.5964	23.5974	19.442	23.5413	18.2374	17.8021	27.0271	23.1892
		ct mean	22.7397	24.4791	23.4867	22.2852	25.6653	22.6656	21.9246	22.6895	22.3655	22.5529	21.2153	21.569	22.3832	22.9821	22.1638	23.328	21.3961	21.1727	24.601	22.7576
		Δct	6.47333	8.37485	7.18114	5.82393	9.08027	6.27546	5.85968	6.28979	6.86352	6.908	5.88151	5.82317	6.81828	7.39334	6.33696	8.12935	5.78995	5.7455	9.15018	7.07119
		ΔΔct	-1.31801	0.583508	-0.610199	-1.96741	1.28893	-1.51588	-1.93166	-1.50155	-0.927817	-0.883336	-1.90983	-1.96816	-0.97306	-0.398002	-1.45438	0.33801	-2.00139	-2.04584	1.35885	-0.720152
		2^-ΔΔct	2.49322	0.667339	1.52647	3.91064	0.409255	2.85973	3.81493	2.83147	1.9024	1.84464	3.75766	3.9127	1.963	1.31768	2.74039	0.791132	4.00386	4.12914	0.389894	1.64736
	fig1e
	gene	samples	THLE-2			HepG2			SMMC-7721			Huh7			HCC-LM3
			group1	group2	group3	group1	group2	group3	group1	group2	group3	group1	group2	group3	group1	group2	group3
	gap	ct	16.5445	16.9656	17.0185	16.9683	16.6475	17.7773	16.5508	16.6152	17.0058	16.7169	17.188	17.2269	17.0432	16.765	17.0697
		ct	16.3661	17.0844	17.2139	16.8973	17.0157	16.8005	16.5153	17.2731	17.1161	16.9	17.221	17.193	16.7255	17.1413	16.7132
		ct mean	16.4553	17.025	17.1162	16.9328	16.8316	17.2889	16.533	16.9442	17.061	16.8085	17.2045	17.21	16.8843	16.9531	16.8914
	circ	ct	24.0247	25.4365	25.3771	22.1836	23.4038	22.5927	21.229	22.4618	22.8596	22.078	24.4592	23.492	21.0337	22.2538	21.4319
		ct	23.9132	23.1147	23.1256	24.2256	22.9987	24.1896	23.1255	23.1478	23.1323	24.3657	22.9988	24.337	23.537	24.6986	23.1452
		ct mean	23.969	24.2756	24.2513	23.2046	23.2012	23.3912	22.1772	22.8048	22.9959	23.2219	23.729	23.9145	22.2853	23.4762	22.2886
		Δct	7.51367	7.25064	7.13516	6.27183	6.36962	6.10225	5.64419	5.86061	5.93497	6.41337	6.52453	6.7045	5.40097	6.52308	5.39714
		ΔΔct	0	-0.263034	-0.378512	-1.24184	-1.14405	-1.41143	-1.86948	-1.65306	-1.5787	-1.1003	-0.989139	-0.809167	-2.1127	-0.990592	-2.11653
		2^-ΔΔct	1	1.2	1.3	2.365	2.21	2.66	3.654	3.145	2.987	2.144	1.985	1.7522	4.325	1.987	4.3365

## Sheet: fig2
	fig2a
	gene	sample	group1				group2				group3
			EV	circ	NC	si	EV	circ	NC	si	EV	circ	NC	si
	gap	ct	16.0871	15.791	16.1409	16.2541	16.3327	15.9146	15.6646	15.815	15.0594	15.2159	14.8556	15.233
		ct	15.8346	15.8101	15.8583	16.0532	16.2194	16.252	15.8587	16.3705	15.3505	15.4768	15.2217	15.6592
		ct mean	15.9609	15.8006	15.9996	16.1536	16.276	16.0833	15.7616	16.0927	15.205	15.3464	15.0386	15.4461
	circ	ct	24.2545	20.5527	21.6615	23.5685	23.7507	18.9204	17.3688	21.3001	20.6237	16.6891	14.831	16.0619
		ct	23.6045	18.9893	18.2215	21.1256	21.3362	17.237	18.1453	18.4479	18.337	13.2254	13.8896	18.2655
		ct mean	23.9295	19.771	19.9415	22.347	22.5435	18.0787	17.757	19.874	19.4803	14.9572	14.3603	17.1637
		Δct	7.96864	3.97045	3.94188	6.19342	6.26742	1.99539	1.99539	3.78127	4.27538	-0.389104	-0.678348	1.71758
		ΔΔct	0	-3.9982	-0.0285692	2.25154	0.0740006	-4.27202	0	1.78588	0.494109	-4.66448	-0.289244	2.39593
		2^-ΔΔct	1	15.98	1.02	0.21	0.95	19.32	1	0.29	0.71	25.36	1.222	0.19
	fig2b							fig2c
			EV	circ	NC	si				EV	circ	NC	si
	OD value	group1	3.12	7.37	3.21	0.78		cell no.	group1	52	122	53	17
		group2	4.12	10.75	3.15	1.03			group2	57	156	52	31
		group3	4.14	10.81	3.06	0.81			group3	68	166	44	27
	relative	group1	1	2.36218	1.02885	0.25		relative	group1	1	2.34615	1.01923	0.326923
		group2	1.32051	3.44551	1.00962	0.330128			group2	1.09615	3	1	0.596154
		group3	1.32692	3.46474	0.980769	0.259615			group3	1.30769	3.19231	0.846154	0.519231
	fig2d
			EV	circ	NC	si		fig2e
		0h	4297159							EV	circ	NC	si
	area	group1	3044089	971511	2755882	3733277		cell no.	group1	60	194	67	19
		group2	3006496	861115	3044089	3595439			group2	62	159	79	16
		group3	3094211	1150199	2755882	3482663			group3	73	179	61	27
	width	0h	2098.22					relative	group1	1	3.23333	1.11667	0.316667
		group1	1486.37	474.371	1345.65	1822.89			group2	1.03333	2.65	1.31667	0.266667
		group2	1468.02	420.466	1486.37	1755.59			group3	1.21667	2.98333	1.01667	0.45
		group3	1510.85	561.621	1345.65	1700.52
	distance		0
		group1	611.851	1623.85	752.577	275.333		fig2f
		group2	630.207	1677.76	611.851	342.637			nc	shr		nc	shr
		group3	587.377	1536.6	752.577	397.703		group1	1.84793	0.449322	group1	1.552	0.693217
	relative	group1	1	2.654	1.23	0.45		group2	1.21524	0.667339	group2	1.21524	0.327339
		group2	1.03	2.7421	1	0.560001		group3	1.09804	0.52647	group3	0.99804	0.682647
		group3	0.960001	2.5114	1.23	0.65		group4	1.04762	0.610644	group4	1.34762	0.740644

## Sheet: fig3
	fig3c
			WT+NC	WT+MIMIC	MUT+NC	MUT+MIMIC
	value1	group1	565149	606924	566279	642095
		group2	631169	601276	609171	562453
		group3	574142	687539	590759	613731
	value2	group1	568639	140454	689429	781732
		group2	571559	326694	612933	582904
		group3	462150	249042	784618	821302
	value1/2	group1	1.00618	0.231419	1.21747	1.21747
		group2	0.905556	0.543335	1.00618	1.03636
		group3	0.80494	0.362222	1.32815	1.33821
	relative	group1	1	0.229999	1.21	1.21
		group2	0.899998	0.54	1	1.03
		group3	0.8	0.359999	1.32	1.33
	fig3f
			group1				group2				group3
			EV	circ	NC	si	EV	circ	NC	si	EV	circ	NC	si
	u6	ct	16.9819	16.6764	17.0374	17.1541	17.2352	16.8039	16.5461	16.7012	15.9219	16.0833	15.7117	16.1009
		ct	16.7215	16.6962	16.7459	16.9469	17.1183	17.1519	16.7463	17.2741	16.2222	16.3524	16.0893	16.5405
		ct mean	16.8517	16.6863	16.8916	17.0505	17.1767	16.9779	16.6462	16.9877	16.072	16.2178	15.9005	16.3207
	mir	ct	24.8676	27.3212	25.8918	21.5567	26.0261	26.9166	23.6168	21.6329	23.3567	24.9784	21.9361	20.7815
		ct	24.1894	24.657	23.1795	23.6652	23.155	24.1655	25.3654	23.4415	24.1123	25.3695	25.3665	23.2265
		ct mean	24.5285	25.9891	24.5357	22.6109	24.5905	25.5411	24.4911	22.5372	23.7345	25.174	23.6513	22.004
		Δct	7.67683	9.30276	7.64402	5.56047	7.4138	8.56313	7.84495	5.54953	7.66248	8.95611	7.75083	5.68334
		ΔΔct	0	1.62593	-0.0328061	-2.11636	-0.263034	0.8863	0.168123	-2.1273	-0.0143553	1.27928	0.0740006	-1.99349
		2^-ΔΔct	1	0.324	1.023	4.336	1.2	0.541	0.89	4.369	1.01	0.412	0.95	3.982

## Sheet: fig4
fig4f
		WT+NC	WT+MIMIC	MUT+NC	MUT+MIMIC
value1	group1	865242	926676	866904	978397
	group2	962329	918370	929980	861277
	group3	878467	1045227	902904	936685
value2	group1	1461739	500968	1801393	2000014
	group2	1446925	837807	1602531	1644197
	group3	1454401	741638	1571126	1629909
value1/2	group1	1.6894	0.540608	2.07796	2.04417
	group2	1.50357	0.912276	1.72319	1.90902
	group3	1.65561	0.709547	1.74008	1.74008
relative	group1	1	0.32	1.23	1.21
	group2	0.89	0.54	1.02	1.13
	group3	0.980001	0.42	1.03	1.03
fig4g
		group1				group2				group3
		nc	mimic	shnc	shr	nc	mimic	shnc	shr	nc	mimic	shnc	shr
gap	ct	16.6017	17.0248	16.608	16.7739	16.8218	17.022	16.7046	16.6724	17.244	17.0995	17.0748	17.8321
	ct	16.4238	16.9539	16.5726	16.9566	17.1974	17.1406	17.0721	17.3289	17.2769	16.7824	17.2698	16.8573
	ct mean	16.5128	16.9893	16.5903	16.8652	17.0096	17.0813	16.8883	17.0007	17.2604	16.941	17.1723	17.3447
Mrna	ct	28.556	32.2844	27.2824	26.319	28.1282	30.7316	29.8939	26.2465	29.8992	30.9495	29.7683	29.5035
	ct	27.7613	29.2266	29.19	28.2257	29.1256	31.2258	27.1145	28.2237	27.1124	29.3369	28.337	26.3369
	ct mean	28.1586	30.7555	28.2362	27.2723	28.6269	30.9787	28.5042	27.2351	28.5058	30.1432	29.0527	27.9202
	Δct	11.6459	13.7662	11.6459	10.4071	11.6173	13.8974	11.6159	10.2344	11.2453	13.2023	11.8803	10.5755
	ΔΔct	0	2.12029	0	-1.23879	-0.0285692	2.25154	-0.0299829	-1.41143	-0.400538	1.55639	0.234465	-1.07039
	2^-ΔΔct	1	0.23	1	2.36	1.02	0.21	1.021	2.66	1.32	0.34	0.85	2.1
fig4h
		group1				group2				group3
		EV	CIRC	shnc	shrCIRC	EV	CIRC	shnc	shrCIRC	EV	CIRC	shnc	shrCIRC
gap	ct	16.3753	16.3064	16.4566	16.2255	16.4582	16.656	16.3605	16.5159	16.2118	17.0685	17.267	16.711
	ct	16.0539	16.3813	16.2163	16.2692	16.3231	16.495	16.3402	16.9073	16.6032	16.8217	16.6014	17.2338
	ct mean	16.2146	16.3439	16.3364	16.2474	16.3907	16.5755	16.3503	16.7116	16.4075	16.9451	16.9342	16.9724
Mrna	ct	23.9746	22.7101	25.2104	26.4508	25.2845	21.658	24.5714	25.6301	23.1335	22.4082	23.8001	26.7367
	ct	24.0805	23.126	23.1466	25.6698	23.459	23.6565	23.6699	26.3669	25.3657	23.5599	25.6941	25.337
	ct mean	24.0276	22.918	24.1785	26.0603	24.3717	22.6573	24.1206	25.9985	24.2496	22.984	24.7471	26.0369
	Δct	7.81295	6.57417	7.8421	9.81295	7.98107	6.08177	7.77031	9.28688	7.8421	6.03896	7.81295	9.06449
	ΔΔct	0	-1.23879	0.0291463	2	0.168123	-1.73118	-0.0426443	1.47393	0.0291463	-1.774	0	1.25154
	2^-ΔΔct	1	2.36	0.98	0.25	0.89	3.32	1.03	0.36	0.98	3.42	1	0.42

## Sheet: fig5
fig5a
gene	samples	n1	n2	n3	n4	n5	n6	n7	n8	n9	n10	n11	n12	n13	n14	n15	n16	n17	n18	n19	n20
gap	ct	15.8705	15.8052	15.9475	15.7285	15.949	16.1365	15.8564	16.0038	15.7154	16.5276	16.7158	16.1887	16.6254	16.1303	16.3896	17.1044	16.5651	17.012	16.5053	16.7707
	ct	15.5658	15.8762	15.7197	15.7699	15.821	15.984	15.8371	16.3748	16.0865	16.2937	16.0848	16.6843	16.3227	16.3123	15.9576	16.4588	17.0723	16.7022	16.6916	16.3286
	ct mean	15.7181	15.8407	15.8336	15.7492	15.885	16.0603	15.8468	16.1893	15.901	16.4106	16.4003	16.4365	16.4741	16.2213	16.1736	16.7816	16.8187	16.8571	16.5984	16.5497
mrna	ct	23.3326	23.5029	24.9509	24.5577	25.0763	24.1838	23.1101	27.339	23.9182	24.9989	23.7055	23.7167	22.9448	23.9442	23.7099	26.9577	25.3054	22.5594	25.1291	25.9732
	ct	22.7348	21.3696	22.337	21.2257	23.2259	25.337	25.3364	24.1897	25.1963	26.1787	24.699	24.0124	23.0459	25.7495	24.9555	26.1256	23.4711	23.0115	24.126	25.0125
	ct mean	23.0337	22.4362	23.644	22.8917	24.1511	24.7604	24.2233	25.7644	24.5573	25.5888	24.2022	23.8645	22.9953	24.8469	24.3327	26.5416	24.3883	22.7854	24.6275	25.4929
	Δct	7.31556	6.59556	7.81037	7.14254	8.2661	8.70013	8.37649	9.57509	8.65631	9.17819	7.80194	7.42801	6.52128	8.62556	8.15905	9.76004	7.56961	5.92835	8.02909	8.94321
	ΔΔct	0	-0.720004	0.494806	-0.173029	0.950537	1.38457	1.06093	2.25953	1.34075	1.86263	0.486374	0.112447	-0.794289	1.31	0.843489	2.44447	0.254042	-1.38721	0.71353	1.62765
	2^-ΔΔct	1	1.64719	0.709657	1.12742	0.51744	0.383004	0.479324	0.20884	0.394816	0.274975	0.713817	0.925018	1.73422	0.403322	0.557294	0.183713	0.838544	2.61573	0.609826	0.323616
gene	samples	p1	p2	p3	p4	p5	p6	p7	p8	p9	p10	p11	p12	p13	p14	p15	p16	p17	p18	p19	p20
gap	ct	16.2497	16.7405	17.044	16.6332	16.5541	16.8641	16.7968	16.9155	16.8924	17.3325	17.0506	17.4474	17.0236	16.7992	17.1975	17.0211	16.8464	16.6736	16.5025	16.3332
	ct	16.4803	16.5711	16.1771	16.5478	16.4863	16.7476	17.3688	17.2713	17.0093	17.1804	16.741	17.1426	17.2733	18.264	17.5524	17.3723	17.1941	17.0177	16.8431	16.6703
	ct mean	16.365	16.6558	16.6106	16.5905	16.5202	16.8059	17.0828	17.0934	16.9508	17.2564	16.8958	17.295	17.1484	17.5316	17.375	17.1967	17.0203	16.8456	16.6728	16.5017
mrna	ct	21.3918	21.2123	22.7451	22.8233	22.3235	21.2281	23.6612	21.9306	22.4062	21.8637	22.1053	22.7387	22.0001	24.5161	23.9167	22.778	22.2302	23.8504	20.8992	22.3175
	ct	22.8945	23.0195	23.02	22.4199	21.3299	23.0146	23.0128	23.145	24.0004	23.1446	23.0146	22.7456	23.0008	22.9875	23.5215	23.1457	23.0124	22.987	23.1998	22.3684
	ct mean	22.1432	22.1159	22.8825	22.6216	21.8267	22.1213	23.337	22.5378	23.2033	22.5041	22.5599	22.7421	22.5004	23.7518	23.7191	22.9618	22.6213	23.4187	22.0495	22.3429
	Δct	5.77814	5.4601	6.27194	6.03104	5.30651	5.31546	6.25416	5.44439	6.25246	5.24767	5.66407	5.44713	5.35201	6.22015	6.34415	5.76514	5.60103	6.57305	5.37672	5.84122
	ΔΔct	-1.53742	-1.85546	-1.04362	-1.28452	-2.00905	-2.00011	-1.06141	-1.87118	-1.0631	-2.0679	-1.65149	-1.86843	-1.96355	-1.09541	-0.971414	-1.55042	-1.71454	-0.742518	-1.93885	-1.47435
	2^-ΔΔct	2.90275	3.61868	2.06139	2.43601	4.02518	4.00029	2.08696	3.65831	2.08942	4.19275	3.14159	3.65135	3.90021	2.13675	1.96076	2.92903	3.28191	1.67309	3.834	2.77858
fig5d							fig5e
		shr	shr+si	circ	circ+si				EV	circ	NC	si
OD value	group1	4.69	2.43	5.67	1.5		cell no.	group1	45	23	55	18
	group2	4.78	1.5	4.17	2.06			group2	45	16	45	23
	group3	4.83	0.98	4.59	1.68			group3	44	19	44	14
relative	group1	1	0.518124	1.20896	0.319829		relative	group1	1	0.511111	1.22222	0.4
	group2	1.01919	0.319829	0.889126	0.439232			group2	1	0.355556	1	0.511111
	group3	1.02985	0.208955	0.978678	0.358209			group3	0.977778	0.422222	0.977778	0.311111
fig5f							fig5g
		EV	circ	NC	si				EV	circ	NC	si
	0h	3698745					cell no.	group1	43	13	57	23
area	group1	3044089	971511	2755882	3733277			group2	44	13	43	13
	group2	3006496	861115	3044089	3595439			group3	42	11	43	14
	group3	3094211	1150199	2755882	3482663		relative	group1	1	0.302326	1.32558	0.534884
width	0h	1806.03						group2	1.02326	0.302326	1	0.302326
	group1	1486.37	474.371	1345.65	1822.89			group3	0.976744	0.255814	1	0.325581
	group2	1468.02	420.466	1486.37	1755.59
	group3	1510.85	561.621	1345.65	1700.52
distance		0
	group1	319.656	1331.66	460.382	-16.8613
	group2	338.012	1385.56	319.656	50.4424
	group3	295.183	1244.41	460.382	105.509
relative	group1	1	4.1659	1.44024	-0.0527483
	group2	1.05742	4.33454	1	0.157802
	group3	0.923438	3.89295	1.44024	0.33007

## Sheet: fig6
fig6g
		group1				group2				group3
		ev	circ	shnc	shr	nc	mimic	shnc	shr	nc	mimic	shnc	shr
gap	ct	17.6029	18.0578	17.6096	17.788	17.8396	18.0549	17.7135	17.6788	18.2936	18.1382	18.1117	18.9262
	ct	17.4114	17.9816	17.5715	17.9845	18.2435	18.1824	18.1087	18.385	18.3291	17.7972	18.3215	17.8777
	ct mean	17.5071	18.0197	17.5906	17.8863	18.0415	18.1187	17.9111	18.0319	18.3113	17.9677	18.2166	18.402
Mrna	ct	26.935	25.0834	28.6304	30.5377	27.8752	26.3373	28.6241	29.7846	30.6776	26.016	28.2374	30.0151
	ct	26.8823	26.0155	26.1457	27.2369	26.1237	25.1299	26.37	28.37	28.9887	26.2449	26.9987	27.3699
	ct mean	26.9087	25.5494	27.388	28.8873	26.9995	25.7336	27.4971	29.0773	29.8332	26.1304	27.6181	28.6925
	Δct	9.40153	7.52969	9.79746	11.001	8.95793	7.61494	9.58596	11.0454	11.5218	8.16275	9.40153	10.2905
	ΔΔct	0	-1.87184	0.395929	1.59946	-0.443607	-1.7866	0.184425	1.64386	2.12029	-1.23879	0	0.888969
	2^-ΔΔct	1	3.66	0.76	0.33	1.36	3.45	0.88	0.32	0.23	2.36	1	0.54
fig6h
		group1				group2				group3
		nc	mimic	shnc	shr	nc	mimic	shnc	shr	nc	mimic	shnc	shr
gap	ct	16.1861	16.595	16.1922	16.3525	16.3989	16.5924	16.2855	16.2544	16.8069	16.6673	16.6434	17.3755
	ct	16.0141	16.5265	16.158	16.5292	16.7619	16.707	16.6408	16.8891	16.8388	16.3608	16.8319	16.4332
	ct mean	16.1001	16.5608	16.1751	16.4408	16.5804	16.6497	16.4631	16.5717	16.8229	16.514	16.7377	16.9043
Mrna	ct	29.7388	31.5029	30.1475	27.3219	30.5242	31.5127	30.7236	28.03	30.2546	32.2611	29.67	28.6214
	ct	29.6809	32.1259	29.3369	29.2145	29.2588	32.119	29.337	28.637	31.0459	29.6594	31.0249	29.1237
	ct mean	29.7099	31.8144	29.7422	28.2682	29.8915	31.8159	30.0303	28.3335	30.6502	30.9603	30.3474	28.8725
	Δct	13.6098	15.2536	13.5671	11.8274	13.3111	15.1662	13.5671	11.7618	13.8274	14.4463	13.6098	11.9682
	ΔΔct	0	1.64386	-0.0426443	-1.78241	-0.298658	1.55639	-0.0426443	-1.848	0.217591	0.836501	0	-1.64155
	2^-ΔΔct	1	0.32	1.03	3.44	1.23	0.34	1.03	3.6	0.86	0.56	1	3.12
fig6i
		group1				group2				group3
		ev	circ	shnc	shr	nc	mimic	shnc	shr	nc	mimic	shnc	shr
input	ct	18.3014	18.7564	18.3082	18.4866	18.5382	18.7535	18.4121	18.3774	18.9922	18.8368	18.8102	19.6248
	ct	18.11	18.6802	18.2701	18.6831	18.9421	18.881	18.8073	19.0836	19.0276	18.4958	19.02	18.5763
	ct mean	18.2057	18.7183	18.2892	18.5849	18.7401	18.8172	18.6097	18.7305	19.0099	18.6663	18.9151	19.1006
ip	ct	24.8972	21.3805	25.648	27.6	25.8273	21.9815	25.763	26.9245	25.9747	21.2733	24.543	27.7617
	ct	24.8487	21.9897	23.9897	29.022	24.9874	20.9874	23.9897	27.0699	25.027	20.8978	26.048	28.0145
	ct mean	24.8729	21.6851	24.8189	28.311	25.4073	21.4845	24.8764	26.9972	25.5008	21.0856	25.2955	27.8881
		6.66722	2.96678	6.52972	9.72612	6.66722	2.66722	6.26669	8.26669	6.4909	2.4193	6.38034	8.78752
		0	-3.70044	-0.137504	3.05889	0	-4	-0.400538	1.59946	-0.176323	-4.24793	-0.286881	2.12029
	relative	1	13	1.1	0.12	1	16	1.32	0.33	1.13	19	1.22	0.23

## Sheet: fig7
gene	samples	p1	p2	p3	p4	p5	p6	p7	p8	p9	p10	p11	p12	p13	p14	p15	p16	p17	p18	p19	p20
gap	ct	14.0328	14.4567	14.0391	14.2053	14.2534	14.454	14.1359	14.1036	14.6764	14.5316	14.5069	15.2659	14.4942	14.7154	14.5581	14.3017	15.0515	14.2891	14.5076	14.3523
	ct	13.8544	14.3857	14.0036	14.3884	14.6297	14.5728	14.5042	14.7616	14.7095	14.2139	14.7024	14.2889	14.6046	14.6815	14.2015	14.4948	14.0864	14.3982	14.4742	14
	ct mean	13.9436	14.4212	14.0213	14.2969	14.4416	14.5134	14.32	14.4326	14.693	14.3728	14.6046	14.7774	14.5494	14.6984	14.3798	14.3982	14.5689	14.3437	14.4909	14.1762
circ	ct	24.6649	25.977	27.174	27.2967	28.345	27.1079	26.4075	26.5664	28.6634	26.753	26.0728	27.8348	26.482	26.1764	25.5266	26.3945	25.9603	27.493	28.1443	25.9675
	ct	24.5492	24.8452	26.0422	26.1649	27.2132	25.9761	25.2757	25.4346	27.5316	25.6212	24.941	26.703	25.3502	25.0446	24.3948	25.2627	24.8285	26.3613	27.0125	24.8357
	ct mean	24.607	25.4111	26.6081	26.7308	27.7791	26.542	25.8416	26.0005	28.0975	26.1871	25.5069	27.2689	25.9161	25.6105	24.9607	25.8286	25.3944	26.9271	27.5784	25.4016
	Δct	10.6634	10.9899	12.5868	12.4339	13.3375	12.0285	11.5216	11.5679	13.4045	11.8143	10.9022	12.4915	11.3667	10.912	10.5808	11.4303	10.8255	12.5835	13.0875	11.2254
	ΔΔct	0	0.326436	1.92336	1.77052	2.6741	1.36511	0.858149	0.904435	2.74109	1.15087	0.238793	1.82807	0.703241	0.2486	-0.0825773	0.766917	0.162102	1.92006	2.42407	0.562001
	2^-ΔΔct	1	0.797504	0.26364	0.293104	0.156681	0.388204	0.55166	0.534242	0.149572	0.450353	0.847454	0.281642	0.614191	0.841713	1.05891	0.587672	0.893722	0.264243	0.18633	0.677362
	samples	n1	n2	n3	n4	n5	n6	n7	n8	n9	n10	n11	n12	n13	n14	n15	n16	n17	n18	n19	n20
gap	ct	14.4144	14.1078	14.4701	14.5872	14.6686	14.2357	13.977	14.1326	13.3504	13.5125	13.1394	13.5301	13.448	13.7604	13.9182	12.9509	13.3368	13.2557	13.5643	13.7201
	ct	14.153	14.1276	14.1775	14.3792	14.5513	14.5851	14.1779	14.7077	13.6518	13.7825	13.5185	13.9714	13.683	13.4195	13.7494	13.3253	13.7727	13.4878	13.2275	13.5534
	ct mean	14.2837	14.1177	14.3238	14.4832	14.6099	14.4104	14.0774	14.4202	13.5011	13.6475	13.329	13.7507	13.5655	13.5899	13.8338	13.1381	13.5547	13.3718	13.3959	13.6367
circ	ct	23.5139	22.844	22.9355	24.3268	23.3006	22.9897	23.7264	23.2436	23.1648	22.9773	22.4681	23.4303	23.2157	23.2598	22.4518	21.8511	22.4391	23.0425	22.198	22.0266
	ct	23.9852	23.3153	23.4068	24.7981	23.7719	23.461	24.1977	23.7149	23.6361	23.4486	22.9394	23.9016	23.687	23.7311	22.9231	22.3224	22.9104	23.5138	22.6693	22.4979
	ct mean	23.7496	23.0796	23.1712	24.5624	23.5363	23.2254	23.9621	23.4792	23.4004	23.213	22.7037	23.6659	23.4513	23.4954	22.6874	22.0868	22.6747	23.2781	22.4336	22.2623
	Δct	9.4659	8.96194	8.84736	10.0792	8.92633	8.81499	9.88466	9.05906	9.8993	9.56548	9.37477	9.91518	9.88582	9.90549	8.85367	8.94871	9.11998	9.90638	9.03773	8.62555
	ΔΔct	-1.19753	-1.70149	-1.81606	-0.584222	-1.73709	-1.84844	-0.778765	-1.60436	-0.764129	-1.09795	-1.28866	-0.748246	-0.777602	-0.757936	-1.80975	-1.71471	-1.54345	-0.757049	-1.62569	-2.03787
	2^-ΔΔct	2.29346	3.25236	3.52118	1.49923	3.33362	3.60109	1.71566	3.04062	1.69834	2.1405	2.44301	1.67975	1.71428	1.69107	3.50582	3.28232	2.9149	1.69003	3.0859	4.1064
							fig7c
									EV	circ	NC	si
							cell no.	group1	53	18	54	21
								group2	55	11	53	11
								group3	52	9	40	11
							relative	group1	1	0.339623	1.01887	0.396226
								group2	1.03774	0.207547	1	0.207547
								group3	0.981132	0.169811	0.754717	0.207547
fig7d							fig7e
		EV	circ	NC	si				EV	circ	NC	si
	0h	3489658					cell no.	group1	65	15	79	33
area	group1	2152745	3182954	2176338	3054506			group2	65	15	64	26
	group2	2178959	3054506	2178959	2781880			group3	64	19	58	23
	group3	2504012	3168274	2350661	3042709		relative	group1	1	0.230769	1.21538	0.507692
width	0h	170.66						group2	1	0.230769	0.984615	0.4
	group1	105.279	155.661	106.433	149.379			group3	0.984615	0.292308	0.892308	0.353846
	group2	106.561	149.379	106.561	136.047
	group3	122.458	154.943	114.958	148.802
distance		0
	group1	65.3811	14.9992	64.2273	21.2809
	group2	64.0991	21.2809	64.0991	34.6136
	group3	48.2026	15.7171	55.7021	21.8578
relative	group1	1	0.229412	0.982353	0.32549
	group2	0.980392	0.32549	0.980392	0.529412
	group3	0.737255	0.240393	0.85196	0.334314
